# Supplementary material for: Adaptive self-healing electronic epineurium for chronic bidirectional neural interfaces
Source: Nat Commun. 2020 Aug 21;11:4195. doi: 10.1038/s41467-020-18025-3 (PMC7442836; doi:10.1038/s41467-020-18025-3)
Supplement: Supplementary file 9 — Source Data [file 41467_2020_18025_MOESM9_ESM.xlsx]

## Sheet: Figure 1j
Figure 1j
	Thickness Average (um)			n=3		Thickness (um)
week	PDMS	SHP				PDMS	SHP
0 week	59.716	59.716		0 week	Set1	64.43	64.43
1 weeks	390.792	158.65			Set2	71.2967	71.2967
6 weeks	1920.08	922.3			Set3	43.4214	43.4214
				1 weeks	Set1	471.8	103.7
					Set2	690.3	162.8
					Set3	513.7	242.5
				6 weeks	Set1	2690.25	723
					Set2	2031.48	1200.75
					Set3	1588.79	506.36

## Sheet: Figure 1k
Figure 1k
n=5	Day 0	Day 7	Day 14	Day 21	Day 28	Day 35	Day 42
Set1	2.64	1.48	1.705	1.7968	1.48747	1.4289	1.44024
Set2	3.98	1.87	1.881	2.15623	2.08229	2.15598	2.1549
Set3	3.42696	1.53444	1.50548	1.78794	1.12014	1.19964	1.14279
Set4	2.38427	2.52476	2.44389	2.68337	2.669	2.55443	2.57943
Set5	2.642	1.754	1.522	1.483	1.402	1.409	1.46

## Sheet: Figure 2b
Figure 2b
n=5	Cell viability				SD
	Control	SHP	Composite	AuNM-Composite	Control	SHP	Composite	AuNM-Composite
C2C12	100	91.2898	65.9193	107.22	1.2402	2.64432	1.24279	3.51408
Raw 264.7	100	94.6083	61.8509	113.09	3.71865	9.99666	0.283116	3.77528
		Control	SHP	Composite	AuNM-Composite
C2C12	Set1	99.8103	90.928	66.1782	102.986
	Set2	100.412	95.0217	63.9568	110.13
	Set3	99.1803	86.8343	67.474	112.302
	Set4	98.4803	92.314	65.1644	104.231
	Set5	102.122	91.351	66.8233	106.451
Raw 264.7	Set1	100.652	87.0359	61.7854	116.403
	Set2	97.9924	86.0158	62.0261	113.822
	Set3	93.9234	109.961	62.0362	117.485
	Set4	103.883	103.153	61.324	107.32
	Set5	103.561	86.876	62.0829	110.418

## Sheet: Figure 2e
Figure 2e						Figure 2e, inset
Days immersed in PBS	1000Hz	100Hz	10Hz	1Hz		Frequency (Hz)	Impedance (Ω)
	Impedance (Ω)	Impedance (Ω)	Impedance (Ω)	Impedance (Ω)		1000000	191.315	199.529	202.066
0 day_1	244.256	538.758	2607.72	20198.9		794328	174.915	182.357	184.501
0 day_2	244.616	536.721	2579.91	19920.2		630957	164.895	171.607	173.692
0 day_3	245.905	534.865	2541.07	19545.5		501187	159.029	165.438	167.384
0 day_4	245.681	532.339	2526.44	19402.8		398107	156.435	162.244	163.915
2 day_1	216.921	398.979	1771.46	10122.1		316228	154.208	159.515	161.628
2 day_2	217.501	400.135	1795.39	10432.9		251189	154.407	159.472	161.291
2 day_3	217.93	400.95	1811.44	10641.3		199526	153.242	158.144	159.774
2 day_4	218.165	401.846	1830.74	10869.7		158489	153.033	157.686	159.356
4 day_1	175.062	589.002	3885.31	28794.9		125892	153.65	157.955	159.424
4 day_2	176.046	600.444	3972.28	29288.1		100000	154.756	158.706	160.144
4 day_1	176.77	603.174	3987.3	29361.1		79432.8	156.22	159.884	161.565
6 day_1	204.786	445.28	2434.52	18108.5		63095.7	158.447	161.784	163.257
6 day_2	209.145	456.268	2522.7	18834.9		50118.7	161.188	164.203	165.409
6 day_3	207.772	459.299	2563.54	19241		39810.7	164.416	167.086	168.21
8 day_1	232.558	396.448	1658.95	11452.5		31622.8	168.933	170.919	171.853
8 day_2	231.866	395.257	1654.07	11416.9		25118.9	173.078	174.549	175.335
8 day_3	235.54	399.834	1661.02	11456.2		19952.6	179.435	180.358	180.933
8 day_4	239.133	403.298	1667.74	11515.7		15848.9	186.843	187.227	187.56
10 day_1	262.225	578.345	2477.69	12482.8		12589.2	195.113	195.126	195.291
10 day_2	263.042	581.593	2513.48	12814		10000	205.062	204.68	204.724
10 day_3	263.293	582.966	2525.52	12904.8		7943.28	218.296	217.309	217.225
						6309.57	232.689	231.355	230.962
						5011.87	251.412	249.443	248.788
						3981.07	274.18	271.471	270.568
						3162.28	301.24	297.729	296.392
						2511.89	338.423	334.267	332.474
						1995.26	379.045	374.174	372.215
						1584.89	435.817	430.756	428.419
						1258.92	505.73	500.845	498.495
						1000	586.64	582.916	580.55
						794.328	692.8	690.86	689.188
						630.957	825.891	826.725	826.036
						501.187	978.48	983.655	984.074
						398.107	1173.77	1185.37	1188.42
						316.228	1425.04	1445.68	1451.91
						251.189	1694.94	1728.15	1737.94
						199.526	2061.58	2121.14	2130
						158.489	2518.01	2605.83	2620.43
						125.892	3014.96	3141.48	3163.55
						100	3664.68	3845.41	3879.4
						79.4328	4442.25	4700.91	4753.26
						63.0957	5317.94	5679.06	5753.95
						50.1187	6431.45	6947.42	7045.12
						39.8107	7844.31	8573.97	8727.71
						31.6228	9356.74	10354.6	10561.5
						25.1189	11265.3	12643.5	12944.4
						19.9526	13651.2	15588.6	16026.6
						15.8489	16197.9	18806.4	19406.5
						12.5892	19351.6	22903.6	23727.6
						10	22937.2	27758.3	28956.3
						7.94328	27226.7	33933.1	35325.9
						6.30957	32293.1	40733.4	43070.9
						5.01187	38235.4	49135.6	52368.3
						3.98107	45215.6	59179.7	63575
						3.16228	53567.6	71202.7	77159.3
						2.51189	63496.6	85573.2	93485.4
						1.99526	75310.9	102511	112763
						1.58489	90084.7	122095	136131
						1.25893	107756	146040	163358
						1	127049	172240	194789

## Sheet: Figure 2f
Figure 2f
Frequency (Hz)	1000
Strain (%)	0	0.2	0.4	0.6	0.8	1
Impedance (Ω)	351.947	357.013	392.129	423.615	466.992	514.53
	346.271	357.606	393.514	423.988	472.215	525.669
	344.713	358.255	396.521	425.887	475.88	539.327
Frequency (Hz)	100
Strain (%)	0	0.2	0.4	0.6	0.8	1
Impedance (Ω)	1954.53	2026.35	2275.11	2433.17	2609.19	2811.19
	1987.71	2040.73	2288.33	2433.32	2632.46	2875.64
	1993.01	2066.15	2322.57	2441.01	2643.99	2956.02
Frequency (Hz)	10
Strain (%)	0	0.2	0.4	0.6	0.8	1
Impedance (Ω)	16662.8	17550.3	19754.4	21012.6	22472.4	24172.8
	17072.7	17649.7	19868.9	21037.8	22644.3	24694.5
	17142.1	17893.9	20150.5	21103.8	22719.6	25347.8
Frequency (Hz)	1
Strain (%)	0	0.2	0.4	0.6	0.8	1
Impedance (Ω)	142014	148902	168595	181055	194638	212217
	146664	149238	170230	182018	196403	215842
	147677	151874	173680	183133	197300	221241

## Sheet: Figure 3c
Figure 3c
n = 4	Week 0		Week 3		Week 6
	Strong	Weak	Strong	Weak	Strong	Weak
Set1	2.64	1.86186	1.7968	1.40876	1.44024	1.23625
Set2	3.98	2.05425	2.15623	1.66195	2.1549	1.34028
Set3	3.42696	2.11564	1.78794	1.37526	1.14279	1.08865
Set4	2.38427	1.8834	2.68337	1.83919	2.57943	1.79214

## Sheet: Figure 3f
Figure 3f
n =14	Before stim.	After stim.
Set1	2.841	2.53
Set2	2.036	2.552
Set3	2.7	2.51
Set4	2.549	2.511
Set5	2.005	2.53
Set6	2.631	2.516
Set7	2.511	2.432
Set8	2.32	2.332
Set9	2.706	2.515
Set10	2.108	2.351
Set11	2.221	2.11
Set12	2.325	2.501
Set13	2.321	2.431
Set14	2.225	2.01

## Sheet: Supplementary Fig. 5b
Supplementary Fig. 5b
	PDMS (10:1)	PDMS (20:1)	SHP	Composite	A-SEE
	Young's modulus (Mpa)	Young's modulus (Mpa)	Young's modulus (Mpa)	Young's modulus (Mpa)	Young's modulus (Mpa)
Set1	896.1	0.126	0.155	1.0805	0.3279
Set2	891.2	0.11	0.17	1.1258	0.258
Set3	918.5	0.14	0.215	1.1206	0.2782
Set4	880.6	0.142	0.113		0.2645
Set5		0.141			0.2351

## Sheet: Supplementary Fig. 8
Supplementary Fig. 8
	Viability	SD
Control	99.4236	3.67173
10:1 W/ PBS W.	85.0037	2.82151
20:1 W/ PBS W.	86.6168	5.07514
30:1 W/ PBS W.	88.8014	6.16242
10:1 W/ PBS i.	87.1561	2.50916
20:1 W/ PBS i.	87.9156	1.60081
30:1 W/ PBS i.	95.1938	6.18523
n =5	Set1	Set2	Set3	Set4	Set5
Control	101.858	96.1963	97.1181	96.4477	105.498
10:1 W/ PBS W.	89.8638	83.8665	83.1363	82.9089	83.1483
20:1 W/ PBS W.	83.9982	85.0516	81.8076	82.1906	95.2267
30:1 W/ PBS W.	84.4172	87.1345	80.9816	84.3573	99.2967
10:1 W/ PBS i.	88.2598	89.4688	83.5314	84.8362	89.6843
20:1 W/ PBS i.	88.6069	88.4752	89.373	84.6566	85.2072
30:1 W/ PBS i.	100.386	98.77	96.9265	84.6925	81.5323

## Sheet: Supplementary Fig. 9e
Supplementary Fig. 9e
	Relative Intensity		SD
	CD68	CTGF	CD68	CTGF
Sham	0.1	0.13	0.03	0.06
PDMS	0.45	0.33	0.05	0.01
SHP	0.13	0.21	0.07	0.08
n=3	CD68			CTGF
	Set1	Set2	Set3	Set1	Set2	Set3
Sham	0.04052	0.15954	0.09532	0.23394	0.15076	0
PDMS	0.33302	0.52414	0.48967	0.31732	0.33532	0.34894
SHP	0.13116	0.29836	0.09784	0.13116	0.39836	0.09784

[truncated: 7 more sheets: Supplementary Fig. 9f, Supplementary Fig. 10b, Supplementary Fig. 12c, Supplementary Figure 12d , Supplementary Figure 13, Supplementary Figure 21, Supplementary Figure 27]
